# Supplementary material for: Phytochemical Screening and Antibacterial Activity of Commercially Available Essential Oils Combinations with Conventional Antibiotics against Gram-Positive and Gram-Negative Bacteria
Source: Antibiotics (Basel). 2024 May 23;13(6):478. doi: 10.3390/antibiotics13060478 (PMC11200707; doi:10.3390/antibiotics13060478)
Supplement: Supplementary file 1 [file antibiotics-13-00478-s001.zip]

Archive with 6 entries (6 files):
- antibiotics-2997814-supplementary/COA - Clove bud oil.pdf
- antibiotics-2997814-supplementary/COA - Eucalyptus oil.pdf
- antibiotics-2997814-supplementary/COA - Lavender oil.pdf
- antibiotics-2997814-supplementary/COA - Oregano oil.pdf
- antibiotics-2997814-supplementary/COA - Peppermint oil.pdf
- antibiotics-2997814-supplementary/Supplementary Table S1 and Figures S1, S2 and S3.pdf
